# Supplementary material for: In Vitro Hepatoprotective and Human Gut Microbiota Modulation of Polysaccharide-Peptides in Pleurotus citrinopileatus
Source: Front Cell Infect Microbiol. 2022 May 20;12:892049. doi: 10.3389/fcimb.2022.892049 (PMC9165600; doi:10.3389/fcimb.2022.892049)
Supplement: Supplementary file 1 [file DataSheet_1.zip]

Archive with 2 entries (2 files):
- Image 1.TIF
- Table 1.DOCX
